# Supplementary material for: Allele-specific gene expression can underlie altered transcript abundance in zebrafish mutants
Source: eLife. 2022 Feb 17;11:e72825. doi: 10.7554/eLife.72825 (PMC8884726; doi:10.7554/eLife.72825)
Supplement: Figure 2—source data 1. — Position of DE genes in w2 (mitfa) mutant at Prim-5 (24 hr post-fertilisation [hpf]). [file elife-72825-fig2-data1.txt]

1	19345700	19346048	3	21	firebrick1
1	54024800	54026176	3	21	firebrick1
10	11849620	11850000	3	21	firebrick1
10	27006572	27006800	4	21	steelblue3
10	40821797	40822300	3	21	firebrick1
11	24297100	24297697	3	21	firebrick1
11	30742700	30742972	3	21	firebrick1
11	3271300	3271602	3	21	firebrick1
12	14858881	14859300	3	21	firebrick1
14	20056657	20057400	3	21	firebrick1
14	6175500	6175900	3	21	firebrick1
15	11400600	11401175	3	21	firebrick1
15	43580000	43580300	3	21	firebrick1
15	43820200	43820400	3	21	firebrick1
15	43820900	43821567	3	21	firebrick1
15	46372600	46372741	4	21	steelblue3
17	117110	117900	3	21	firebrick1
18	23355700	23356093	4	21	steelblue3
18	33863000	33863413	3	21	firebrick1
18	45786600	45786900	4	21	steelblue3
18	5231300	5231400	3	21	firebrick1
19	17445000	17447046	3	21	firebrick1
19	18063000	18063688	3	21	firebrick1
19	18070000	18070283	3	21	firebrick1
19	45942100	45942485	3	21	firebrick1
19	47431000	47431300	3	21	firebrick1
19	4998700	4998941	3	21	firebrick1
2	152600	152781	3	21	firebrick1
2	27742628	27746100	3	21	firebrick1
2	27746422	27747100	3	21	firebrick1
2	28650567	28650900	4	21	steelblue3
2	57268781	57269200	3	21	firebrick1
20	12578400	12578782	3	21	firebrick1
20	50044000	50044300	4	21	steelblue3
20	52575200	52575500	3	21	firebrick1
21	1032248	1032900	3	21	firebrick1
21	19484000	19484288	3	21	firebrick1
21	29338500	29338861	3	21	firebrick1
21	29840600	29840929	3	21	firebrick1
21	8029440	8030100	3	21	firebrick1
21	8036442	8036800	3	21	firebrick1
22	3156900	3157000	3	21	firebrick1
23	20111900	20112590	4	21	steelblue3
25	22759000	22759166	3	21	firebrick1
3	21252600	21252800	3	21	firebrick1
3	2854500	2855245	3	21	firebrick1
3	2861600	2862076	3	21	firebrick1
4	17391711	17392000	3	21	firebrick1
4	30759755	30760300	3	21	firebrick1
4	37200500	37200930	3	21	firebrick1
4	38968200	38968561	3	21	firebrick1
4	41419300	41419996	3	21	firebrick1
4	41420400	41423373	3	21	firebrick1
4	41426500	41426986	3	21	firebrick1
4	51574200	51574400	3	21	firebrick1
4	51725816	51726300	3	21	firebrick1
4	51738702	51739200	3	21	firebrick1
4	52915300	52915633	3	21	firebrick1
4	54933100	54933688	3	21	firebrick1
4	61011593	61013600	3	21	firebrick1
4	61306800	61307581	3	21	firebrick1
4	61313700	61314188	3	21	firebrick1
5	10045100	10046178	3	21	firebrick1
5	46491535	46492000	4	21	steelblue3
5	53499000	53499660	3	21	firebrick1
5	53500000	53503209	3	21	firebrick1
5	53527000	53527400	3	21	firebrick1
5	71660762	71661100	4	21	steelblue3
6	10015067	10016500	4	21	steelblue3
6	12993200	12993500	3	21	firebrick1
6	13113600	13113800	4	21	steelblue3
6	13201011	13201500	4	21	steelblue3
6	14941592	14941900	4	21	steelblue3
6	18067570	18067800	4	21	steelblue3
6	18203464	18203900	4	21	steelblue3
6	18222318	18222700	4	21	steelblue3
6	18364323	18364700	4	21	steelblue3
6	18439700	18440069	4	21	steelblue3
6	18935925	18936400	3	21	firebrick1
6	19458800	19459548	3	21	firebrick1
6	21694700	21695154	3	21	firebrick1
6	22013000	22013200	4	21	steelblue3
6	26074400	26074488	4	21	steelblue3
6	27104200	27104400	3	21	firebrick1
6	29397556	29397900	3	21	firebrick1
6	29398077	29398400	3	21	firebrick1
6	29714000	29714333	4	21	steelblue3
6	30707900	30708100	3	21	firebrick1
6	30709929	30710500	4	21	steelblue3
6	31428200	31428879	3	21	firebrick1
6	31860600	31861000	4	21	steelblue3
6	32065385	32065500	4	21	steelblue3
6	37167200	37167661	4	21	steelblue3
6	37306500	37307483	4	21	steelblue3
6	37478774	37479200	4	21	steelblue3
6	39013901	39014300	4	21	steelblue3
6	39064825	39065200	4	21	steelblue3
6	39308499	39309500	3	21	firebrick1
6	39509300	39509400	3	21	firebrick1
6	39661622	39662100	3	21	firebrick1
6	40822636	40822900	3	21	firebrick1
6	42345096	42346800	4	21	steelblue3
6	42377911	42378400	3	21	firebrick1
6	42409246	42409800	3	21	firebrick1
6	42689600	42691329	4	21	steelblue3
6	42932763	42933300	3	21	firebrick1
6	43057500	43057700	3	21	firebrick1
6	43258903	43259500	4	21	steelblue3
6	45936400	45936650	3	21	firebrick1
6	46722100	46722200	3	21	firebrick1
6	46723400	46723600	3	21	firebrick1
6	46724400	46724600	3	21	firebrick1
6	46725600	46725900	4	21	steelblue3
6	46878888	46879300	3	21	firebrick1
6	49523400	49523900	4	21	steelblue3
6	49893491	49893700	3	21	firebrick1
6	51548580	51549000	4	21	steelblue3
6	52222400	52223336	4	21	steelblue3
6	52241400	52241528	3	21	firebrick1
6	52339560	52339900	4	21	steelblue3
6	54152700	54152981	3	21	firebrick1
7	74084200	74084500	3	21	firebrick1
8	20175400	20175600	3	21	firebrick1
8	29734600	29734950	3	21	firebrick1
8	31704531	31705400	4	21	steelblue3
8	34698934	34699400	3	21	firebrick1
8	34701191	34701900	3	21	firebrick1
8	37795900	37796181	3	21	firebrick1
8	41894000	41894262	3	21	firebrick1
9	15586700	15587000	3	21	firebrick1
9	33070500	33070900	3	21	firebrick1
9	41978800	41979502	4	21	steelblue3
9	52760800	52760992	3	21	firebrick1
KN149696.2	20912	21600	3	21	firebrick1
KN149710.1	29800	30273	4	21	steelblue3
